# Supplementary material for: GPR87 promotes tumor cell invasion and mediates the immunogenomic landscape of lung adenocarcinoma
Source: Commun Biol. 2022 Jul 5;5:663. doi: 10.1038/s42003-022-03506-6 (PMC9256611; doi:10.1038/s42003-022-03506-6)
Supplement: Supplementary file 3 — Supplementary Data 1 [file 42003_2022_3506_MOESM3_ESM.xlsx]

## Sheet: Sheet1
gene	conMean	treatMean	logFC	pValue	fdr
SLC2A1	4.0417	5.18617	1.14447	1.39851e-21	3.88481e-19
TNNT1	1.83305	2.91307	1.08002	1.74822e-12	7.12466e-11
FGFBP1	1.32296	2.77465	1.4517	4.10126e-26	3.00349e-23
ELAPOR1	3.34742	2.17032	-1.17709	1.05889e-14	7.16811e-13
BPIFA1	4.6129	3.56586	-1.04704	0.00826581	0.022255
MMP11	2.59935	3.8479	1.24855	1.65326e-15	1.35609e-13
DRAIC	1.94761	0.548743	-1.39887	1.2835e-21	3.6068e-19
TNS4	1.41634	2.4981	1.08176	4.34939e-14	2.5637e-12
ANXA1	5.07001	6.56346	1.49344	3.37751e-35	2.0406e-31
FGL1	2.68163	1.00545	-1.67618	6.38071e-17	7.20574e-15
CST6	2.31609	4.15205	1.83596	9.77878e-34	3.93873e-30
KLK12	1.97706	0.510196	-1.46687	4.15396e-08	5.8803e-07
MSMB	3.74515	2.54862	-1.19652	0.000463214	0.00199368
IVL	0.660864	1.82702	1.16615	5.14182e-20	1.04422e-17
LINC02489	1.93693	0.928589	-1.00834	2.27666e-16	2.2925e-14
AKR7A3	2.26765	1.20515	-1.0625	9.49463e-12	3.1869e-10
FGB	2.87004	1.45953	-1.41051	2.92976e-07	3.34137e-06
CRABP2	5.52316	6.62601	1.10285	5.36821e-08	7.37541e-07
LAMC2	4.0136	5.58218	1.56858	5.71601e-33	1.64466e-29
SAA1	2.52544	3.6737	1.14826	9.72464e-12	3.25506e-10
LYPD3	1.6461	2.71802	1.07192	5.98664e-20	1.19569e-17
STEAP1	2.9035	3.99445	1.09096	3.68822e-20	7.75072e-18
MMP7	3.5428	5.01433	1.47153	1.48444e-17	1.89811e-15
TESC	4.59912	3.35323	-1.24589	6.83749e-12	2.38788e-10
GJB2	2.50178	3.87234	1.37056	3.84583e-24	1.78735e-21
ADGRF4	0.618934	1.65392	1.03499	2.76398e-35	2.0406e-31
TNFRSF12A	4.74321	5.76305	1.01984	2.07249e-24	1.06566e-21
CALCA	2.34405	0.293516	-2.05054	2.49032e-11	7.61816e-10
AMBP	1.77562	0.595294	-1.18032	1.9646e-23	8.32955e-21
PSCA	1.08055	2.20133	1.12078	1.26838e-15	1.06805e-13
AC023421.1	1.4165	0.163044	-1.25346	1.94991e-16	1.98833e-14
C15orf48	3.79885	5.39674	1.5979	4.05467e-27	4.08288e-24
TFF3	5.17903	3.64347	-1.53557	2.46537e-10	5.81275e-09
SRPX2	2.67509	3.8653	1.19021	7.79357e-27	6.97582e-24
TMEM59L	2.44446	1.37084	-1.07362	1.20813e-08	1.96877e-07
KIT	3.65517	2.44933	-1.20583	3.61946e-18	5.05615e-16
KRT16	0.804112	2.16629	1.36218	8.01095e-33	1.93601e-29
ADGRF1	1.49971	2.81244	1.31274	1.53639e-21	4.17191e-19
DCBLD2	2.70966	3.72361	1.01395	2.76181e-23	1.13127e-20
DSCAM-AS1	1.58019	0.289817	-1.29037	6.96332e-13	3.07647e-11
CDH3	2.97411	4.46233	1.48822	2.41192e-28	3.42876e-25
PGC	5.71866	3.25903	-2.45963	8.86755e-13	3.83367e-11
TMPRSS11E	0.968288	2.50385	1.53556	1.66456e-24	9.14258e-22
SPRR1B	0.876575	2.10377	1.22719	1.00149e-14	6.837e-13
KCNN4	2.86804	4.30269	1.43464	7.29135e-28	9.27421e-25
KRT6A	1.26629	2.72665	1.46037	5.93002e-15	4.22746e-13
CACNA2D2	3.14169	1.8938	-1.2479	8.50114e-18	1.12266e-15
SLC7A2	3.57317	2.14162	-1.43154	1.30293e-18	1.93178e-16
EREG	0.672802	2.03993	1.36713	2.04605e-23	8.52532e-21
CPS1	2.17952	0.879041	-1.30048	0.000513646	0.00217319
CDA	2.35926	3.74356	1.3843	7.67514e-17	8.5477e-15
BARX1	2.09096	1.04682	-1.04414	4.6102e-09	8.26518e-08
AL135999.3	2.38101	1.37389	-1.00712	1.05475e-14	7.16012e-13
SCGB1A1	4.07379	5.09444	1.02065	0.000805877	0.00318716
MMP13	1.52921	2.62365	1.09444	4.4029e-13	2.06211e-11
FGA	3.49616	2.0586	-1.43756	1.23899e-08	2.01362e-07
ITGB4	4.06473	5.16461	1.09988	4.77601e-18	6.55806e-16
TNC	3.7901	4.86103	1.07092	1.89847e-12	7.65948e-11
MET	3.9497	5.31533	1.36562	1.45374e-21	3.99232e-19
LY6D	0.81442	1.9196	1.10518	8.78465e-17	9.60627e-15
C16orf89	5.87682	4.84819	-1.02863	2.22009e-07	2.60451e-06
GPR87	0.400017	3.36616	2.96614	1.26385e-87	3.05436e-83
ORM1	2.7964	1.78807	-1.00832	2.31126e-09	4.38088e-08
CD109	1.461	2.46966	1.00867	2.65057e-27	2.78506e-24
DACT2	1.68235	0.623881	-1.05847	1.19022e-23	5.13642e-21
AQP5	3.76809	2.6143	-1.15379	8.92551e-07	8.86207e-06
CRLF1	3.98956	2.58904	-1.40052	5.95855e-09	1.03896e-07
S100A9	6.91651	8.14005	1.22354	2.93239e-12	1.12846e-10
KRT19	7.37191	8.49321	1.1213	4.03535e-25	2.50057e-22
ASCL1	1.83068	0.187376	-1.64331	2.25351e-11	6.96427e-10
GJB3	1.05663	2.48421	1.42757	6.51047e-29	9.83366e-26
TGFBI	4.22886	5.32114	1.09229	8.6788e-22	2.55781e-19
FGG	4.66678	3.2714	-1.39538	7.35193e-07	7.48579e-06
NR0B2	1.9045	0.902426	-1.00207	8.07094e-15	5.60489e-13
ODC1	6.24784	5.12464	-1.1232	9.59017e-17	1.04399e-14
ITGA2	2.90379	3.98227	1.07848	1.20666e-20	2.80397e-18
KRT17	3.13055	4.30607	1.17552	6.57699e-10	1.40164e-08
GFRA3	2.91739	1.41858	-1.49881	3.12709e-17	3.70453e-15
FOSL1	1.59611	2.83759	1.24148	5.41628e-26	3.84986e-23
COL17A1	1.60389	2.80778	1.20388	6.23467e-15	4.41857e-13
S100A2	2.60326	4.12915	1.52589	4.1539e-23	1.59345e-20
KLK11	2.72333	1.61749	-1.10585	1.29374e-07	1.6108e-06
PLAU	4.38039	6.03912	1.65873	3.7139e-34	1.79508e-30
TACSTD2	6.28685	7.32662	1.03977	3.64011e-26	2.74908e-23
CIT	3.45239	2.26081	-1.19158	6.25884e-21	1.4976e-18
RASD1	5.33101	4.12971	-1.2013	1.06584e-13	5.85414e-12
GJB1	2.875	1.83223	-1.04277	6.74469e-11	1.8563e-09
AREG	3.20508	4.61613	1.41105	4.64933e-17	5.42803e-15
SFTPB	10.2793	8.82182	-1.45745	3.10856e-13	1.52692e-11
