# Supplementary material for: GPR87 promotes tumor cell invasion and mediates the immunogenomic landscape of lung adenocarcinoma
Source: Commun Biol. 2022 Jul 5;5:663. doi: 10.1038/s42003-022-03506-6 (PMC9256611; doi:10.1038/s42003-022-03506-6)
Supplement: Supplementary file 4 — Supplementary Data 2 [file 42003_2022_3506_MOESM4_ESM.xlsx]

## Sheet: Sheet1
id	HR	HR.95L	HR.95H	pvalue
GSE30219	1.25028	1.05283	1.48476	0.0108666
GSE31210	1.24619	1.08871	1.42645	0.00140797
GSE50081	1.18	1.02072	1.36413	0.0252744
GSE68465	1.10198	1.02861	1.1806	0.00574109
TCGA	1.1225	1.03422	1.21833	0.00569261
